# Supplementary material for: Hybrid Coatings for Active Protection against Corrosion of Mg and Its Alloys
Source: Polymers (Basel). 2023 Jul 13;15(14):3035. doi: 10.3390/polym15143035 (PMC10384155; doi:10.3390/polym15143035)
Supplement: Supplementary file 1 [file polymers-15-03035-s001.zip]

Archive with 1 entries (1 files):
- polymers-2477655-supplementary.pdf
